# Supplementary material for: Economic Process Evaluation and Environmental Life-Cycle Assessment of Bio-Aromatics Production
Source: Front Bioeng Biotechnol. 2020 May 13;8:403. doi: 10.3389/fbioe.2020.00403 (PMC7237583; doi:10.3389/fbioe.2020.00403)
Supplement: Supplementary file 1 [file Data_Sheet_1.zip]

Archive with 36 entries (36 files):
- Sc_1.pdf
- Sc_10.pdf
- Sc_11.pdf
- Sc_12.pdf
- Sc_13.pdf
- Sc_14.pdf
- Sc_15.pdf
- Sc_16.pdf
- Sc_17.pdf
- Sc_2.pdf
- Sc_3.pdf
- Sc_4.pdf
- Sc_5.pdf
- Sc_6.pdf
- Sc_7.pdf
- Sc_8.pdf
- Sc_9.pdf
- Supplementary Information.docx
- Supplementary_1_reference_system_chemical_synthesis.spf
- Supplementary_10_yeast_best_case_beet_sugar_upscaled.spf
- Supplementary_11_bacterial_base_case.spf
- Supplementary_12_bacterial_best_case_cane_sugar_upscaled.spf
- Supplementary_13_bacterial_best_case_cane_sugar_upscaled.spf
- Supplementary_14_yeast_base_case.spf
- Supplementary_15_yeast_base_case.spf
- Supplementary_16_yeast_best_case_cane_sugar_upscaled.spf
- Supplementary_17_yeast_best_case_cane_sugar_upscaled.spf
- Supplementary_2_bacterial_base_case.spf
- Supplementary_3_bacterial_base_case_biomass_recycling.spf
- Supplementary_4_bacterial_base_case_water_recycling.spf
- Supplementary_5_bacterial_best_case_cane_sugar.spf
- Supplementary_6_bacterial_best_case_cane_sugar_upscaled.spf
- Supplementary_7_bacterial_best_case_beet_sugar_upscaled.spf
- Supplementary_8_yeast_base_case.spf
- Supplementary_9_yeast_best_case_cane_sugar_upscaled.spf
- Supplementary_Calculations_results.xlsx
