# Supplementary material for: Economic Process Evaluation and Environmental Life-Cycle Assessment of Bio-Aromatics Production
Source: Front Bioeng Biotechnol. 2020 May 13;8:403. doi: 10.3389/fbioe.2020.00403 (PMC7237583; doi:10.3389/fbioe.2020.00403)
Supplement: Supplementary file 1 [file Data_Sheet_1.zip › Supplementary_Calculations_results.xlsx]

## Sheet: INPUTS
Biomass production coefficient, kg/kg substrate	0.45
Product production coefficient, kg/kg substrate	0.58
Efficiency of approaching theoretical coefficient, %	0.9
Real production coefficient, kg/kg substrate	0.522
Reactor sizes, L	200	5000	50000	1000000
Allowed filling level, %	0.8	0.8	0.8	0.8
Used volume of reactor, L	160	4000	40000	800000
Initial cell concentration for biomass production, g/L	1	1.96	2.804	1.3598
Growth doubling time, h	2.5	2.5	2.5	2.5
Target cell concentration for biomass production, g/L	50	30	30	30
Total biomass produced, kg	7.84	112.16	1087.84	22912.2		24120	23878.8
Total substrate needed for target biomass concentration, kg	17.4222	249.244	2417.42	50915.9
Rate of concentration change, g/L	50	15.3061	10.699	22.0621
ln(rate of concentration change)	3.91202	2.72825	2.37015	3.09386
nü(max)	0.277259	0.277259	0.277259	0.277259
Time required for biomass production, h	14.1096	9.84009	8.54851	11.1587
Allowed concentration of start substrate, %	0.02	0.02	0.02	0.02								Density of 2% substrate solution, kg/L	1.02
Substrate at the start of batch, kg	3.2	80	800	16000	16883.2	32000						Density of 50% substrate solution, kg/L	1.2
Water content of 50% solution, kg	3.2	80	800	16000								Density of solution without substrate, kg/L	1
Total amount of 50% solution at start, kg	6.4	160	1600	32000
Added water, kg	82.963	2224.59	19971	179712
Fed-batch substrate added for biomass growth, kg	14.2222	169.244	1617.42	34915.9	36716.8	189974
Water content of 50% solution, kg	14.2222	169.244	1617.42	34915.9
Total amount of 50% solution in fed-batch, kg	28.4444	338.489	3234.84	69831.8	376345
Target product concentration, g/L				100
Total product produced, kg/batch				80000
Substrate needed for product production, kg				153257
Water content of 50% solution, kg				153257
Product production rate, g/L*h				4
Product production rate, g/g biomass/h				0.133333
Time required for product production, h				25	36.1587
											Stock (10x)
Salts, g/batch					Total salt, kg	Total solution, kg	Total water, kg	M [g/mol]	demand mol/L	g/L	g/L
NaH2PO4	539.003	13475.1	134751	2.69502e+06	2843.78	84416	81572.2	141.96	0.0237304	3.36877	33.6877
NH4Cl	1990.36	49759.1	497591	9.95181e+06	10501.2	84416	73914.8	53.491	0.232558	12.4398	124.398
(NH4)2SO4	50.1718	1254.3	12543	250859	264.706	84416	84151.3	132.14	0.00237304	0.313574	3.13574
Ca(OH)2	4284.8	107120	1071200	21424000	22606.6			74.093		26.78
Water	45.4205	1135.51	11355.1	227102
10x solution, L
NaH2PO4	16	400	4000	80000
NH4Cl	16	400	4000	80000
(NH4)2SO4	16	400	4000	80000
Control of reactor volume
Water	82.963	2224.59	19971	179712
Broth	77.037	1615.41	16029	580288
	160	3840	36000	760000

## Sheet: Salts
					mol/L in Biomasse
Biomass composition	C	1	12	12	1.18652
	H	1.8	1	1.8	2.13574
	O	0.5	16	8	0.593261
	N	0.2	14	2.8	0.237304
	S	0.002	32	0.064	0.00237304
	P	0.02	31	0.62	0.0237304
			g/c-mol	25.284
			g/L	30
			c-mol/L	1.18652

## Sheet: Prices
US$/kg	Base scenario			Biomass recycling	Water recycling	without pH regulation
Fresh Water	0.000893			0.000893	8.93e-05
Waste Water	0.00125			0.00125	0.000125
Sucrose	0.246	0.588 /0.246		0.196707	0.246
NaH2PO4	0.8			0.2	0.8
NH4Cl	0.27			0.0675	0.27
(NH4)2SO4	0.179			0.04475	0.179
Ca(OH)2	0.25			0.25	0.25
Electricity *	35.32				35.32
PHBA Marktwert	2.54			2.54	2.54
H3PO4, 2%	0.15959			0.15959	0.15959
HNO3, 70%	0.238268			0.238268	0.238268
NaOH	0.007089			0.007089	0.007089
Labour costs, $/hr	39.6						7.92
(NH4)2HPO4	0.421
Basic rate, $/h	18						3.6

## Sheet: Air
Air	100
Argon	0.92
CO2	0.04
N2	78.09
O2	20.95

## Sheet: Stoichiometry
	Seed reactor 1		Seed reactor 2		Seed reactor 3		Product reactor
Materials	Input	Output	Input	Output	Input	Output	Input	Output
Sucrose	17.4222		249.244		2417.42		204173
NaH2PO4	0.539003		13.4751		134.751		2695.02
NH4Cl	1.99036		49.7591		497.591		9951.81
(NH4)2SO4	0.0501718		1.2543		12.543		250.859
Ca(OH)2	4.2848	4.2848	107.12	107.12	1071.2	1071.2	21424	21424
Water	145.806	145.806	3779.44	3779.44	37943.8	37943.8	653065	653065
Biomass		7.84		112.16		1087.84		22912.2		48498.5
PHBA								80000
CO2		12.1618		201.573		1974.47		114158
Sum	170.092	170.092	4200.29	4200.29	42077.3	42077.3	891559	891559
Volume of reactors	160		4000		40000		800000
Density, kg/m3	1.06308		1.05007		1.05193		1.11445

## Sheet: LCA inventory
Flow of inventory	amount	material in fermentation section	material in DSP section
Infrastructure
Reactors
seed reactor 1
seed reactor 2
seed reactor 3
fermenter
Storage containers
Substrate
NaH2PO4
NH4SO4
NH4Cl
Broth storage
Material flows
Substrate, sucrose	kg/batch	42717.9
NaH2PO4	kg/batch	587.268
NH4SO4	kg/batch	54.6651
NH4Cl	kg/batch	2168.6
CaOH	kg/batch	4344.97
HNO3, 70%	kg/batch		10809.1
H3PO4 for CIP	kg/batch	9049.49
NaOH for CIP	kg/batch	12509.8
Water	kg/batch	157377	82803.5
Cooling water	MJ/batch	459198
Sterilizing	MJ/batch	55888.1	18890.3
Wastewater			240181
Cooling water	kg/batch	2.19712e+07
Steam	kg/batch	26512.4	8961.26
Electricity	kWh/batch	26899.2	6207.61
	MJ/batch	96837	22347.4
Cooling water input temperature, °C	15
Cooling water output temperature, °C	20
Specific heat of cooling water, kJ/(kg*K)	4.18
Steam input temperature, °C	152
Entalpy of evaporation (hfg), kJ/kg at 152 °C	2108
Number of batches per year	652
Total product, kg/batch	1278.1
CML2001 - Jan. 2016, Global Warming Potential (GWP 100 years), excl biogenic carbon	kg CO2 eq.				Total specific, kg/kg
	Fermentation	DSP	Ref_sys
Flows	108263	16413.8	3358.85		97.5488	2.628
CML2001 - Jan. 2016, Eutrophication Potential (EP)	kg Phosphate eq.
	Fermentation	DSP	Ref_sys
Flows	115.671	10.717	0.47749		0.0988876	0.000373594
CML2001 - Jan. 2016, Acidification Potential (AP)	kg SO2 eq.
	Fermentation	DSP	Ref_sys
Flows	381.696	14.248	3.37205		0.309791	0.00263833
CML2001 - Jan. 2016, Human Toxicity Potential (HTP inf.)	kg DCB eq.
	Fermentation	DSP	Ref_sys
Flows	17127.4	616.415	274.587		13.8829	0.21484

## Sheet: Scenarios i-x
		Base case		Biomass recycling							Water recycling		Yeast-based process		Best case		Best case upscaled		Yeast best case upscaled			Yeast best case
Material flows		Fermentation	DSP	Seed reactor 1	Seed reactor 2	Seed reactor 3	Product reactor	Used for biomass	Fermentation	DSP	Fermentation	DSP	Fermentation	DSP	Fermentation	DSP	Fermentation	DSP	Fermentation	DSP
Substrate, sucrose	kg/batch	42717.9		3.60479	51.4744	499.222	31305	11412.9	34158.2		42717.9		44472.6		34158.2		170791		177806			11881.7	35561.3
NaH2PO4	kg/batch	587.268		0.11158	2.78247	27.8271	556.547	587.268	146.817		587.268		611.39		146.817		734.085		764.235				152.847
(NH4)2SO4	kg/batch	54.6651		0.01039	0.259	2.59025	51.8055	54.6651	13.6663		54.6651		56.91		13.6663		68.3314		71.1373				14.2275
NH4Cl	kg/batch	2168.6		0.41203	10.2748	102.757	2055.16	2168.6	542.151		2168.6		2257.68		542.151		2710.75		2822.09				564.42
Ca(OH)2	kg/batch	4344.97		0.88386	22.1213	221.213	4100.75	4344.97	1086.24		4344.97		0		1086.24		5431.21
HNO3, 70%	kg/batch		10809.1							10809.1		10809.1		0		10809.1		54045.4
H3PO4 for CIP	kg/batch	9049.49						42717.9	9049.49		9049.49		9093.22		9049.49		20692.3		20775.7				9093.22
NaOH for CIP	kg/batch	12509.8							12509.8		12509.8		12532.3		12509.8		32283.1		32328.8				12532.3
Solvent
Water	kg/batch	157377	82178.8						157377	82178.8	15737.7	8217.88	157718	33905.2	15737.7	8217.88	78688.7	41089.4	78859	16952.5			15771.8	3390.52
Cooling water	MJ/batch	459198							459198		459198		476296		459198		2.29599e+06		2.38147e+06				476296
Sterilizing	MJ/batch	55888.1	18890.3						55888.1	18890.3	55888.1	18890.3	56392.4	20731.5	55888.1	18890.3	279441	94451.7	281961	103657			56392.4	20731.5
Wastewater			239556							239556		23955.6		191624		23955.6		119778		95811.5				5.34747e+07
Cooling water	kg/batch	2.19712e+07							2.18445e+07				2.27893e+07						1.13946e+08				2.27893e+07
Steam	kg/batch	26512.4	8961.26						26512.4	8961.26			26751.6	9834.68					133758	49173.3			26751.6	9834.68
Electricity	kWh/batch	26888.8	2843.68						26888.8	2843.68			27905.7	2719.47					139528	13597.3			27905.7	2719.47
	MJ/batch	96799.9	10237.2						96799.9	10237.2	96799.9	10237.2	100461	9790.09	96799.9	10237.2	483999	51186.3	502301	48950.3			100461	9790.09
Biomass	kg/batch						4886.37	0.267169					15290.6
Sugar for biomass	kg/batch						10858.6	11412.9
Recycling ratio	%										0.9
Cooling water
Steam
Cooling water input temperature, °C	15
Cooling water output temperature, °C	20
Specific heat of cooling water, kJ/(kg*K)	4.18
Steam input temperature, °C	152
Entalpy of evaporation (hfg), kJ/kg at 152 °C	2108
Number of batches per year		652							652		652		654		652		652		654
Total product, kg/batch		15337.4							15337.4		15337.4		15290.6		15337.4		76687.1	5	76452.6	4.99999
Molar weight of CaOH, kg/kmol	39.997
Share of batches with biomass recycling, %	0.75
Substrate, sucrose, price change									0.799623
NaH2PO4, price change									0.25
(NH4)2SO4, price change									0.25
NH4Cl, price change									0.25
Fermentatin time				36.16 hours		36.16 hours		36.16 hours		36.16 hours		36.16 hours		36.16 hours		36.16 hours		36.16 hours		36.16 hours
Batch time		55.67 hours		104.44 hours		104.44 hours		104.44 hours		104.44 hours		104.44 hours		104.44 hours		82.35 hours		82.35 hours		82.35 hours
Number of scenario	i		ii		iii		iv		v		vi		vii		viii		ix		x
	Reference system		Base case bacterial		Base case bacterial with biomass recycling		Base case bacterial with water recycling		Bacterial best case with biomass and water recycling and cane sugar		Upscaled bacterial best case with cane sugar		Upscaled bacterial best case with beet sugar		Base case yeast		Upscaled yeast best case with cane sugar		Upscaled yeast best case with beet sugar
	Cultivation	Down-strem processing	Cultivation	Down-strem processing	Cultivation	Down-strem processing	Cultivation	Down-strem processing	Cultivation	Down-strem processing	Cultivation	Down-strem processing	Cultivation	Down-strem processing	Cultivation	Down-strem processing	Cultivation	Down-strem processing	Cultivation	Down-strem processing
Source of substrate	Sodium phenolate		Beet sugar		Beet sugar		Beet sugar		Cane sugar		Cane sugar		Beet sugar		Beet sugar		Cane sugar		Beet sugar
Labour costs, $/hour	0		39.6		39.6		39.6		7.92		7.92		39.6		39.6		7.92		39.6
Sucrose, kg/batch			42717.9		34158.2		42717.9		34158.2		170791		170791		44472.6		177806		177806
Sodium phenolate, kg/batch	40604.2
CO2, kg/batch	19642.5
KOH, kg/batch	59732.3
H2SO4, kg/batch
K2SO4, kg/batch
NaH2PO4, kg/batch			587.268		146.817		587.268		146.817		734.085		734.085		611.39		764.235		764.235
(NH4)2SO4, kg/batch			54.6651		13.6663		54.6651		13.6663		68.3314		68.3314		56.91		71.1373		71.1373
NH4Cl, kg/batch			2168.6		542.151		2168.6		542.151		2710.75		2710.75		2257.68		2822.09		2822.09
Ca(OH)2, kg/batch			4344.97		1086.24		4344.97		1086.24		5431.21		5431.21
HNO3, 70%, , kg/batch				10809.1		10809.1		10809.1		10809.1		54045.4		54045.4
H3PO4 for CIP, kg/batch			9049.49		9049.49		9049.49		9049.49		20692.3		20692.3		9093.22		20775.7		20775.7
NaOH for CIP, kg/batch			12509.8		12509.8		12509.8		12509.8		32283.1		32283.1		12532.3		32328.8		32328.8
HCl, kg/batch	20739.6
Water, kg/batch	336676		157377	82178.8	157377	82178.8	15737.7	8217.88	15737.7	8217.88	78688.7	41089.4	78688.7	41089.4	157718	33905.2	78859	16952.5	78859	16952.5
Wastewater, kg/batch				239556		239556		23955.6		23955.6		119778		119778		191624		95811.5		95811.5
Energy for cooling, MJ/batch	18545.4		459198		459198		459198		459198		2.29599e+06		2.29599e+06		476296		2.38147e+06		2.38147e+06
Heat for sterilizing, MJ/batch	177708		55888.1	18890.3	55888.1	18890.3	55888.1	18890.3	55888.1	18890.3	279441	94451.7	279441	94451.7	56392.4	20731.5	281961	103657	281961	103657
Electricity, MJ/batch	14611.5		96799.9	10237.2	96799.9	10237.2	96799.9	10237.2	96799.9	10237.2	483999	51186.3	483999	51186.3	100461	9790.09	502301	48950.3	502301	48950.3
Reference flow	25839.8		15337.4		15337.4		15337.4		15337.4		76687.1		76687.1		15290.6		76452.6		76452.6
Electricity, MJ/kg pHBA	0		36.9185		36.9185		36.9185		36.9185		36.9185		36.9185		38.36		38.36		38.36
Material input, kg/kg pHBA	18.4752		20.9812		20.0732		6.92407		6.01607		5.30121		5.30121		17.0463		4.32136		4.32136
											32283.1
											1
											2.58062

## Sheet: Scenarios xi-xvi
Fermentatin time			54.24 hours		54.24 hours		72.32 hours		54.24 hours		72.32 hours		54.24 hours		72.32 hours
Batch time			122.52 hours		122.52 hours		140.60 hours		100.43 hours		118.51 hours		100.43 hours		118.51 hours
Number of scenario		xi		xii		xiii		xiv		xv		xvi		xvii
		Bacterial base case 54h		Bacterial best case cane sugar upscaled 54h		Bacterial best case cane sugar upscaled 72h		Yeast base case 54h		Yeast base case 72h		Yeast best case cane sugar upscaled 54h		Yeast best case cane sugar upscaled 72h			Bacterial best case 54h			Bacterial best case cane sugar upscaled 54h			Bacterial best case cane sugar upscaled 72h			Yeast best case cane sugar upscaled 54h			Yeast best case cane sugar upscaled 72h
Material flows		Fermentation	DSP	Fermentation	DSP	Fermentation	DSP	Fermentation	DSP	Fermentation	DSP	Fermentation	DSP	Fermentation	DSP
Substrate, sucrose	kg/batch	42849.3		214247		214577		44602.7		44665.9		223013		223330			11448	34263.3		57240.1	171316		57328.3	171580		59582.2	178326		59666.8	178580
NaH2PO4	kg/batch	589.07		736.342		737.477		613.18		614.05		766.472		767.56				147.268
(NH4)2SO4	kg/batch	54.83		68.5425		68.6475		57.08		57.16		71.345		71.4475				13.7075
NH4Cl	kg/batch	2175.27		2719.09		2723.28		2264.29		2267.5		2830.35		2834.37				543.817
Ca(OH)2	kg/batch	4358.34		5447.93		5456.32												1089.59
HNO3, 70%	kg/batch		10842.3		54211.7		54295.2												10842.3
H3PO4 for CIP	kg/batch	9058.76		20713.5		20724.1		9102.07		9106.36		20795.9		20805.7				9058.76
NaOH for CIP	kg/batch	12522.6		32316.2		32332.7		12544.5		12550.4		32360.3		32375.5				12522.6
Solvent
Water	kg/batch	157830	82284.8	75084.3	36367.8	75196.1	36394.4	163720	35403.9	163938	35548.3	78013.9	17701.9	78121.1	17729.2			15783	8228.48
Cooling water	MJ/batch	506855		2.4399e+06		2.6482e+06		525737		574589		2.5457e+06		2.76219e+06				506855
Sterilizing	MJ/batch	56060.1	18948.5	280300	94742.3	280732	94888.3	56557.1	20795.4	56636.9	20827.5	282785	103977	283185	104138			56060.1	18948.5
Wastewater			240115		111452		111591		199124		199486		95715.9		95850.3				24011.5
Cooling water	kg/batch	2.42514e+07		1.16741e+08		1.26708e+08		2.51549e+07		2.74923e+07		1.21804e+08		1.32162e+08
Steam	kg/batch	26594	8988.83	132970	44944.2	133175	45013.4	26829.7	9864.97	26867.6	9880.22	134148	49324.8	134338	49401.1
Electricity	kWh/batch	40143.2	2852.42	178132	13033.8	236854	13053.9	41654.5	2727.73	55400	2731.85	185165	13638.6	246176	13659.2
	MJ/batch	144515	10268.7	641274	46921.5	852674	46993.9	149956	9819.83	199440	9834.66	666595	49099.1	886233	49173.3			144515	10268.7
Batch size		15384.6		76923.1		77041.6		15337.5		15361		76687.1		76804.9
Cooling water input temperature, °C	15
Cooling water output temperature, °C	20
Specific heat of cooling water, kJ/(kg*K)	4.18
Steam input temperature, °C	152
Entalpy of evaporation (hfg), kJ/kg at 152 °C	2108

## Sheet: Reference_system
	INPUTS
Molar weight of Na-Fenolate, g/mol	116.09			Kolbe-Schmitt reaction
Molar weight of CO2, g/mol	44.01
Molar weight of pHBA, g/mol	138.12
Molar weight of KOH, g/mol	56.1056
Molar weight of H2SO4, g/mol	98.079
Molar weight of Na2SO4, g/mol	174.259			125 °C	100 bar				ortho-hydroxy benzic acid
Molar heat capacity, J/K*mol	252.8
Heat capacity, kJ/kg*K	2.17762
dt, 125-20 °C	105
Enthalpy at 125 °C, kJ/kg	228.65
Conversion efficiency, %	0.56
Sodium phenolate needed, mol/mol pHBA	1.78571
Sodium phenolate needed, kg/batch	1918.29	1278.1	1.50089
Heat needed, MJ/batch	438.618
Amount of CO2, kg/batch	727.23
KOH, kg/batch	1854.2
H2SO4, kg/batch	1620.68
K2SO4, kg/batch	2879.49
Product amount, kg/batch	1278.1	25839.8
Product, mol/batch	9253.55
DSP same as in bioprocess
Carb. Dioxide, kg/batch	19642.5
HCl (37% w/w), kg/batch	20739.6
KOH Solution, kg/batch	59732.3
Phenol, kg/batch	40604.2
Water, kg/batch	336676
Cooling water, kg/batch	798606
Cooling water, MJ/batch	18545.4
NaCl Brine, kg/batch	829618
Steam, kg/batch	73594.9
Steam, high pressure, kg/batch	10706.8
Steam sum, MJ/batch	177708
Power, kWh/batch	4058.74
Power, MJ/batch	14611.5
Output
Phenol, kg/batch	926.41
Cooling water input temperature, °C	15
Cooling water output temperature, °C	20
Specific heat of cooling water, kJ/(kg*K)	4.18
Cooling efficiency, %	0.9
Steam input temperature, °C	152
Entalpy of evaporation (hfg), kJ/kg at 152 °C	2108

## Sheet: Biomass recovery
		Biomass recycling								Price
Material flows		Seed reactor 1	Seed reactor 2	Seed reactor 3	Product reactor	Sum	Fermentation	DSP		$/kg
Substrate, sucrose	kg/batch	3.60479	51.4744	499.222	46147.7	46702				0.246
NaH2PO4	kg/batch									0.8
NH4SO4	kg/batch									0.179
NH4Cl	kg/batch									0.27
Ca(OH)2	kg/batch									0.25
HNO3, 70%	kg/batch
H3PO4 for CIP	kg/batch
NaOH for CIP	kg/batch
Solvent
Water	kg/batch
Cooling water	MJ/batch
Sterilizing	MJ/batch
Wastewater
Cooling water	kg/batch
Steam	kg/batch
Electricity	kWh/batch
	MJ/batch
Biomass	kg/batch
Sugar for biomass	kg/batch
Share of batches with biomass recycling, %	0.6
pHBA prduced	kg/batch				18420.9
Biomass output per reactor	kg/batch	1.62223	24.7713	249.421	4886.37
Biomass production coeff		0.450021	0.481235	0.499619
Waste sugar	kg/batch	0.00029	0.03328	0.03442	843.272
					42163.6
					43006.8

[truncated: 6 more sheets: Heat balance, LCA_Results, Result summary, Result summary new scenarios, Bulk materials, Component balance]
